# Supplementary material for: Mapping cycling patterns and trends using Strava Metro data in the city of Johannesburg, South Africa
Source: Data Brief. 2016 Nov 9;9:898–905. doi: 10.1016/j.dib.2016.11.002 (PMC5109266; doi:10.1016/j.dib.2016.11.002)
Supplement: Supplementary file 1 — Supplementary material [file mmc1.zip]

Archive with 1 entries (1 files):
- Strava_walter2.mpk
